# Supplementary material for: Climate Refuges in Nigeria for Oil Palm in Response to Future Climate and Fusarium Wilt Stresses
Source: Plants (Basel). 2023 Feb 8;12(4):764. doi: 10.3390/plants12040764 (PMC9967377; doi:10.3390/plants12040764)
Supplement: Supplementary file 1 [file plants-12-00764-s001.zip]

Archive with 1 entries (1 files):
- plants-2103858-supplementary.pdf
